# Supplementary material for: Physicians and Machine-Learning Algorithm Performance in Predicting Left-Ventricular Systolic Dysfunction from a Standard 12-Lead-Electrocardiogram
Source: J Clin Med. 2022 Nov 15;11(22):6767. doi: 10.3390/jcm11226767 (PMC9699306; doi:10.3390/jcm11226767)
Supplement: Supplementary file 1 [file jcm-11-06767-s001.zip]

Archive with 1 entries (1 files):
- jcm-1936414-supplementary.pdf
